# Supplementary material for: Assessing the colony morphotypes and antibiotic susceptibility profile of Malaysian clinical Burkholderia pseudomallei to support the use of EUCAST disk diffusion breakpoints to determine antibiotic resistance
Source: Eur J Clin Microbiol Infect Dis. 2023 Nov 24;43(2):373–8. doi: 10.1007/s10096-023-04707-5 (PMC10822001; doi:10.1007/s10096-023-04707-5)
Supplement: Supplementary file 1 — Supplementary file1 (XLSX 31 KB) [file 10096_2023_4707_MOESM1_ESM.xlsx]

## Sheet: Table S1
Table S1. Colony morphology of 143 Burkholderia pseudomallei isolates on Ashdown agar and their antibiotic susceptibility
									CAZ		MEM		AMC		DOX
Isolate	Source	Surface texture of centre of colony (Rough/Smooth)	Outer edge (circumference) of colony (Smooth/Irregular)	Surface roughness in outer half of colony (Yes/No)	Colony colour (Dark/ Pale purple)	Colony diameter (>=2mm/<2mm/>=5mm/<5mm)	Colony type	Antibiotic susceptibility (S/R)ᵅ	IZD (mm)	MIC (μg/ml)	IZD (mm)	MIC (μg/ml)	IZD (mm)	MIC (μg/ml)	IZD (mm)	MIC (μg/ml)
IMRS29	NA	Smooth	NA	No	Pale purple	<2mm	VI	AMC (I)	28.5	2	26.3	1	26.3	16	29	2
IMRS35	Blood	Smooth	NA	No	Pale purple	>2mm	III	AMC (I)	28	2	24.5	0.5	20.3	16	30.7	1
IMRS36	Blood	Smooth	NA	No	Dark purple	>2mm	III	AMC (I)	27.5	2	26	0.5	21	16	32	2
IMRS38	Blood	Smooth	NA	yes	Pale purple	NA	IV	S	28	2	26	1	25.7	8	27.7	2
IMRS42	Blood	Smooth	NA	No	Pale purple	>2mm	III	S	28.3	2	26.3	1	25.3	8	28.7	2
IMRS43	Blood	Smooth	NA	No	Pale purple	>2mm	III	AMC (I)	27	2	25.3	1	21.3	16	33.3	0.5
IMRS44	Pus	Smooth	NA	No	Pale purple	<2mm	VI	S	28.7	2	26.3	1	26	8	27.3	2
IMRS45	Sputum	Smooth	NA	No	Pale purple	<2mm	VI	AMC (I)	27.3	2	26.7	0.5	24.7	16	29.7	1
IMRS48	Blood	Rough	Irregular	NA	Pale purple	NA	I	S	28	4	23.3	1	24	8	27	2
IMRS49	Blood	Smooth	NA	Yes	Pale purple	NA	IV	S	28.7	4	23.7	1	23.3	8	27	2
IMRS50	Blood	Rough	Irregular	NA	Dark purple	>5mm	V	S	26.5	4	25.7	1	25.7	8	28	2
IMRS51	tracheal aspirate	Rough	Irregular	NA	Pale purple	NA	I	S	27.5	4	26.7	1	25.3	8	25.7	1
IMRS52	Blood	Rough	Irregular	NA	Pale purple	NA	I	S	27.7	4	25.7	1	24	8	26	2
IMRS53	body fluid	Smooth	NA	No	Dark purple	>2mm	III	S	30	2	26.7	0.5	25.7	8	27.7	2
IMRS54B	Blood	Smooth	NA	Yes	Pale purple	<2mm	IV	AMC (I)	27	4	26.3	2	23.3	16	27.7	2
IMRS54A	Blood	Smooth	NA	No	Dark purple	>2mm	III	AMC (I)	26	4	26.7	0.5	23	16	27	2
IMRS55	Blood	Smooth	NA	No	Pale purple	<2mm	VI	AMC (I)	29.3	2	26.3	1	24.7	16	27	2
IMRS56	NA	Smooth	NA	No	Pale purple	<2mm	VI	AMC (I)	28	4	25.7	0.5	26	16	28.7	2
IMRS57	Blood	Rough	Irregular	NA	Pale purple	<5mm	I	S	27.7	4	26.7	1	26.7	8	29.7	2
IMRS59	NA	Smooth	NA	Yes	Pale purple	NA	IV	S	27	2	26	1	24.3	8	27	2
IMRS58	Blood	Smooth	NA	No	Pale purple	≥ 2mm	III	S	29.3	4	26.7	2	26	4	28	2
IMRS60	body fluid	Smooth	NA	Yes	Pale purple	<5mm	IV	S	29	4	26	2	26	8	28	2
IMRS61	Blood	Rough	Smooth	NA	Pale purple	<5mm	VII	AMC (I)	28	2	25.7	1	23.3	16	26.7	2
IMRS62	Blood	Rough	Irregular	NA	Pale purple	<5mm	I	AMC (I)	30.3	2	30	1	24	16	28	2
IMRS63	Tissue	Smooth	NA	Yes	Pale purple	NA	IV	AMC (I)	29.3	2	27	1	24.3	16	28	1
IMRS64	Blood	Smooth	NA	Yes	Pale purple	<5mm	IV	AMC (I)	28	2	28	1	26	16	29.3	1
IMRS65	Blood	Smooth	NA	No	Pale purple	>2mm	III	S	29.7	4	26.7	1	25.7	4	30.3	1
IMRS66	Blood	Rough	Irregular	NA	Pale purple	NA	I	S	32	1	27	1	25.3	8	30.3	1
IMRS67	Blood	Smooth	NA	No	Pale purple	≥ 2mm	III	S	30	4	27.7	1	25	8	30	1
IMRS68	Blood	Rough	Irregular	NA	Pale purple	NA	I	S	31.7	2	27	1	26	8	31.3	1
IMRS69	Blood	Smooth	NA	No	Pale purple	<2mm	VI	S	31	4	27	2	26.3	8	28.7	1
IMRS70	Blood	Smooth	NA	No	Pale purple	<2mm	VI	S	27.3	4	24	2	24.7	4	28	1
IMRS71A	Pus	Smooth	NA	No	Dark purple	≥2mm	III	S	30.7	1	28.7	1	25	8	27.3	2
IMRS71B	Pus	Smooth	NA	No	Pale purple	<2mm	VI	S	28	2	26	1	25	8	27	2
IMRS72	Blood	Smooth	NA	Yes	Pale purple	<5mm	IV	AMC (I)	30.3	2	25.3	0.5	24.3	16	27.7	2
IMRS73	Blood	Smooth	NA	No	Dark purple	>2mm	III	AMC (I)	27.3	4	26.3	1	24.7	16	29	2
IMRS74	swab	Smooth	NA	Yes	Pale purple	<2mm	IV	S	26.5	4	26	1	26	4	29.7	1
IMRS75	Blood	Rough	Irregular	NA	Pale purple	NA	I	S	30.3	2	28	1	26	8	28	1
IMRS76	Blood	Smooth	NA	No	Pale purple	<2mm	VI	S	29.3	4	27	1	25.3	8	29.3	2
IMRS78	Blood	Smooth	NA	Yes	Pale purple	NA	IV	S	28.7	2	26.3	2	26	8	28.3	1
IMRS79	eye swab	Smooth	NA	No	Pale purple	<2mm	VI	S	29	4	27.3	1	25.7	8	27.3	1
IMRS80	Blood	Rough	Irregular	NA	Pale purple	<5mm	I	S	27.3	4	26	1	25	8	25.7	1
IMRS81	Blood	Rough	Irregular	NA	Pale purple	<5mm	I	AMC (I)	28	2	26	1	25.7	16	26.3	1
IMRS82	Blood	Smooth	NA	No	Pale purple	<2mm	VI	AMC (I)	26.7	4	24.3	2	22.7	16	25.7	2
IMRS83	Blood	Smooth	NA	yes	Pale purple	<5mm	IV	S	31	2	28.7	1	26.7	8	29	1
IMRS84	Blood	Smooth	NA	No	Pale purple	<2mm	VI	AMC (I)	29.7	4	24.7	1	23.3	16	29.7	2
IMRS86	Pus	Smooth	NA	No	Pale purple	<2mm	VI	S	30.3	2	26.3	1	24.7	8	29.3	1
IMRS87	Blood	Smooth	NA	No	Pale purple	<2mm	VI	S	30	4	27.3	0.5	25.3	8	29.7	2
IMRS88	Pus	Smooth	NA	No	Pale purple	>2mm	III	S	31.7	2	29	1	24.7	8	30.3	1
IMRS89	NA	Smooth	NA	No	Pale purple	<2mm	VI	S	31.7	2	25.7	1	26.3	4	29.3	2
IMRS90	NA	Rough	Smooth	NA	Pale purple	NA	VII	AMC (I)	27.7	2	24.3	1	24	16	28	2
IMRS91	Blood	Smooth	NA	Yes	Pale purple	NA	IV	MEM (LS) DOX (I)	27.5	4	17	4	25.7	8	24.3	8
IMRS95	Blood	Rough	Irregular	NA	Pale purple	NA	I	S	29.3	4	26.7	1	25	8	25.5	2
IMRS96	Blood	Rough	Irregular	NA	Pale purple	NA	I	S	29	4	28	0.5	26.3	8	28	2
IMRS97	Blood	Rough	Irregular	NA	Pale purple	<5mm	I	AMC (I)	28.3	2	26	1	24.7	16	28.3	2
IMRS98	Pus	NA						AMC (I)	28.7	2	28	0.5	23.7	16	30	1
IMRS99	Blood	Smooth	NA	No	Pale purple	>2mm	III	AMC (I)	26.3	4	25	1	25	16	26.7	2
IMRS100	Blood	NA						AMC (I)	29.7	2	27	0.5	23	16	29.3	0.5
IMRS101M	Blood	Smooth	NA	No	Pale purple	<2mm	VI	S	26.7	4	25.7	2	25	4	27.3	2
IMRS101W	Blood	Rough	Irregular	NA	Dark	<5mm	II	S	27.7	4	28	2	26.5	4	28.5	1
IMRS102	Tissue	Smooth	NA	No	Pale purple	<2mm	VI	AMC (I)	27.3	4	25	1	24.3	16	26.3	2
IMRS103A	Sputum	Smooth	NA	No	Dark purple	>2mm	III	S	28	4	27.3	1	24.7	8	28.3	2
IMRS103B	Sputum	Smooth	NA	No	Pale purple	<2mm	VI	S	28.3	2	27.3	1	25.3	8	28	2
IMRS104	synovial fluid	smooth	NA	No	Dark purple	>2mm	III	AMC (I)	24.3	2	26.7	0.5	25.7	16	25	2
IMRS105	Blood	NA						AMC (I)	27.7	2	26.3	0.5	22	16	30	0.5
IMRS106	Pus	Smooth	NA	No	Pale purple	< 2mm	VI	AMC (I)	27.7	2	24.7	0.5	23.3	16	27.7	2
IMRS108	Blood	NA						AMC (I)	27.3	4	25	0.5	22.3	16	29.7	0.5
IMRS109	Pus							S	27	2	27.3	0.5	24	8	30	1
IMRS110	Pus							AMC (I)	26.7	4	26.3	0.5	22.3	16	30.7	1
IMRS111	Sputum							AMC (I)	28	2	26.7	0.5	22.7	16	29	0.5
IMRS112	Sputum							AMC (I)	27	4	26.3	0.5	23.3	16	29.3	1
IMRS113	Blood	Smooth	NA	No	Pale purple	<2mm	VI	S	27.3	2	25.7	1	25	8	27	1
IMRS115	Blood	Rough	Irregular	NA	Pale purple	<5mm	I	S	31.7	4	29	0.5	26.7	8	28	1
IMRS116	Blood	NA						AMC (I)	30	2	26	1	24	16	28	1
IMRS117	Sputum	Rough	Irregular	NA	Dark	<5mm	II	S	29.7	4	27	0.5	25	8	29.7	1
IMRS118	Blood	NA						AMC (I)	27.3	8	26	0.5	23.3	16	29	2
IMRS119	Blood	Rough	Irregular	NA	Pale purple	>5mm	I	CAZ (I)	22	16	26	0.5	28	4	27.7	2
IMRS120	Blood	Smooth	NA	No	Dark purple	>2mm	III	AMC (I)	29.7	4	27.3	1	24.3	16	26.5	2
IMRS121	Blood	Rough	Smooth	NA	Pale purple	<5mm	VII	AMC (I)	28	4	27	0.5	24.3	16	27.3	2
IMRS122	Blood	Smooth	NA	No	Pale purple	< 2mm	VI	AMC (I)	28	4	25	1	24	16	30.3	2
IMRS123	Blood	Smooth	NA	Yes	Pale purple	≥2mm	IV	AMC (I)	29	4	25.7	1	24.7	16	29.7	2
IMRS124	Blood	Rough	Irregular	NA	Dark	<5mm	II	AMC (I)	28.3	4	28	1	24.7	16	28	1
IMRS125	Pus	Rough	Irregular	NA	Pale	< 5mm	I	S	28.7	2	28	1	26	8	28.7	2
IMRS126	Abscess	Smooth	NA	No	Dark purple	≥2mm	III	S	30.7	2	26.3	0.5	26.7	8	26.7	1
IMRS127	Blood	Smooth	NA	No	Pale purple	≥2mm	III	S	28.7	4	25	2	26.3	4	29	2
IMRS128	Blood	NA						AMC (I)	26.7	2	26	1	22	16	29	1
IMRS129	Blood	Rough	Irregular	NA	Dark	<5mm	II	S	28.3	4	25.3	1	26.3	8	27	2
IMRS130	Blood	Smooth	NA	Yes	Pale purple	NA	IV	AMC (I)	29	2	26	1	25	16	27.3	2
IMRS131P	Blood	Smooth	NA	Yes	Pale purple	>2mm	IV	S	31.1	4	28.7	1	27.7	4	30.3	1
IMRS131D	Blood	Smooth	NA	No	Dark purple	>2mm	III	S	30	2	27.3	1	26.3	8	29.3	1
IMRS132	Blood	Rough	Irregular	NA	Dark	<5mm	II	AMC (I)	26.3	4	25.3	1	23.3	16	27.3	2
IMRS133	Blood	Rough	Irregular	NA	Dark	<5mm	II	S	27.5	4	27.3	1	27	4	28.3	2
IMRS134	Abscess	Rough	Irregular	NA	Pale purple	NA	I	S	29	2	26.3	1	24.3	4	29.3	1
IMRS135	Wound	NA						S	29.3	2	31.3	0.5	24.7	8	31.3	0.5
IMRS136	Blood							AMC (I)	27.3	4	26	0.5	22.7	16	30.3	0.5
IMRS137	Blood	Rough	Irregular	NA	Pale purple	NA	I	S	29.7	2	26	1	24.7	4	30.3	1
IMRS138	Tissue	Smooth	NA	No	Pale purple	< 2mm	VI	AMC (I)	29.3	2	26	0.5	24.7	16	29.7	1
IMRS139	Blood	Smooth	NA	Yes	Pale purple	NA	IV	S	30	2	27.3	0.5	27.5	4	30.7	1
IMRS140	Blood	Smooth	NA	No	Dark purple	≥2mm	III	AMC (I)	31	2	30.3	0.5	25.7	16	30	1
IMRS141	Blood	Rough	Irregular	NA	Pale purple	<5mm	I	S	27.3	4	26	1	24.3	8	25.7	2
IMRS142	Blood	Smooth	NA	No	Pale purple	> 2mm	III	S	30.7	4	29	1	28.3	8	30	2
IMRS143	Blood	Smooth	NA	No	Pale purple	<2mm	VI	S	29.3	1	25.3	1	25	8	29.7	2
IMRS144	Blood	NA						AMC (I)	26.7	2	25.3	1	22	16	30	0.5
IMRS145	Blood	Rough	Smooth	NA	Pale purple	<5mm	VII	S	31.7	2	26.3	0.5	26.7	4	31	2
IMRS147	Blood	NA						AMC (I)	26	4	23.7	1	22	16	28	1
IMRS148	Blood							S	30.7	1	32.7	0.5	26.3	8	32.7	0.5
IMRS150	Blood	Rough	Smooth	NA	Dark purple	Variable	VII	S	30.7	4	27.3	1	25.7	4	28	4
IMRS151	Pus	Smooth	NA	No	Dark purple	≥2mm	III	S	27.7	4	25.5	1	23.7	8	28.7	2
IMRS152	Urine	Smooth	NA	No	Pale purple	≥2mm	III	S	30.7	4	28	1	28.3	4	33	1
IMRS153	Pus	NA						AMC (I)	28	4	27	0.5	22.5	16	29	1
IMRS154	Blood	Rough	Smooth	NA	Pale purple	<5mm	VII	CAZ (R)	6	128	27.3	0.3	28	8	25.5	2
IMRS155	Blood	NA						AMC (I)	26.7	2	26.7	1	22	16	29.7	1
IMRS156	Blood	Smooth	NA	Yes	Pale purple	<2mm	IV	AMC (I)	29.3	2	25.7	0.5	22.3	16	28.7	2
IMRS157	Blood	Smooth	NA	No	Pale purple	<2mm	VI	S	30	4	26.7	0.5	25	8	27.3	2
IMRS158	Blood	Smooth	NA	No	Pale purple	≥2mm	III	S	30	4	27.3	1	26.3	8	29.3	2
IMRS160	NA	Rough	Irregular	NA	Pale purple	NA	I	AMC (I)	29	2	27.3	0.5	23	16	31.3	0.5
IMRS161	NA	Smooth	NA	No	Dark purple	≥2mm	III	S	29.5	2	28.3	0.5	24	8	31	0.5
IMRS162	NA	Rough	Irregular	NA	Pale purple	NA	I	S	26.7	2	23.3	1	22	8	27.3	2
IMRS163	Blood	Smooth	NA	Yes	Pale purple	NA	IV	S	30	1	27.3	0.5	25.7	8	28.7	2
IMRS166D	Blood	Smooth	NA	No	Dark purple	≥2mm	III	AMC (I)	28	1	26	0.5	24.3	16	30	0.5
IMRS166P	Blood	Smooth	NA	No	Pale purple	< 2mm	VI	AMC (I)	28	1	26	1	25.3	16	29.3	1
IMRS167	Blood	Rough	Irregular	NA	Pale purple	NA	I	AMC (I)	28	4	26.3	1	24.5	16	28	2
IMRS168	Blood	Smooth	NA	No	Pale purple	<2mm	VI	AMC (I)	27	4	27.3	1	22.7	16	29	1
IMRS169	synovial fluid	NA						AMC (I)	27.3	4	26.3	1	22.3	16	28.7	1
IMRS170	Blood	Smooth	NA	No	Pale purple	≥2mm	III	AMC (I)	29	4	25.3	1	24.3	16	26.7	2
IMRS171	NA	Smooth	NA	No	Pale purple	<2mm	VI	AMC (I)	26.7	4	26.3	1	22	16	27.7	1
IMRS172	Blood	Smooth	NA	Yes	Pale purple	NA	IV	AMC (I)	27.7	4	25.3	1	25	16	28.3	1
IMRS173	Blood	Rough	Irregular	NA	Pale purple	NA	I	AMC (I)	27	4	28	2	25.3	16	27.3	2
IMRS175	NA	Smooth	NA	Yes	Pale purple	NA	IV	S	30	4	28	1	26	8	29.7	2
IMRS176	NA	Smooth	NA	Yes	Pale purple	<5mm	IV	S	29.3	2	28.3	1	26.3	8	30	2
IMRS178	NA	Smooth	NA	Yes	Pale purple	<2mm	IV	S	28.5	2	29.3	1	26	8	29	1
IMRS180	Blood	Smooth	NA	No	Pale purple	<2mm	VI	S	29.3	4	27	1	26	8	27	1
IMRS181	NA	Smooth	NA	yes	Pale purple	<5mm	IV	AMC (I)	30.3	2	26.3	1	24.7	16	29.3	2
IMRS182	Blood	Smooth	NA	yes	Pale purple	>2mm	IV	S	29	2	27.3	1	24.5	8	29.3	1
IMRS183	NA	Smooth	NA	yes	Pale purple	<5mm	IV	S	30.5	2	27.5	1	24.5	8	29	1
IMRS184	Blood	Smooth	NA	Yes	Pale purple	NA	IV	S	28.7	2	27	1	24.7	8	26.3	2
IMRS185	Blood	Rough	Irregular	NA	Pale purple	NA	I	S	28	4	27	1	25.7	4	27.3	2
IMRS186	Sputum	Smooth	NA	No	Pale purple	<2mm	VI	AMC (I)	28	4	28.7	0.5	21.3	16	30.7	1
IMRS187A	Blood	Smooth	NA	No	Pale purple	<2mm	VI	S	28.7	2	27	1	26	8	27.7	1
IMRS187B	Blood	Smooth	NA	Yes	Pale purple	<2mm	IV	S	29	4	26.3	1	25	8	28	2
IMRS190D	Blood	Smooth	NA	No	Dark purple	≥2mm	III	AMC (I)	30	2	26	0.5	24.7	16	28	1
IMRS195A	Blood	Smooth	NA	No	Pale purple	<2mm	VI	S	29.3	4	26	1	24.3	8	27.7	1
IMRS195B	Blood	Rough	Irregular	NA	Dark	≤5mm	II	S	26	2	24	1	24	8	27.3	2
ᵅ Antibiotic susceptibility based on CLSI MIC; NA, not available; IZD, inhibition zone diameter; S, susceptible; R, resistant
Non-growing isolates on Ashdown agar are highlighted in yellow, n=19
Resistant isolates are bolded, n=2

## Sheet: Table S2
Table S2. Comparison of mode, inhibition zone diameter (IZD) and minimum inhibitory concentration (MIC) distributions of B. pseudomallei between different centres
Centre	No of isolates	CAZ		MEM		AMC		DOX		SXT		Reference
		IZD (mm)	MIC (μg/ml)	IZD (mm)	MIC (μg/ml)	IZD (mm)	MIC (μg/ml)	IZD (mm)	MIC (μg/ml)	IZD (mm)	MIC (μg/ml)
IMR	143	28 (6-32)ᵇ	4 (1-128)	26 (17-32)	1 (0.25-4)	25 (20-28)	8 (4-16)ᵈ	28,29 (24-33)	2 (0.5-8)	NA	1 (0.06-4)	This study
CERM	94	30 (16-36)ᵇ	NA	30 (24-36)	NA	NA	NA	30 (12-36)	NA	6 (6-32)	NA	Prommachote et al., 2022
COMRU	70	27 (23-29)ᶜ	4 (2-8)	32 (28-34)	1 (0.5-2)	28 (25-30)	4 (2-16)ᵉ	NA	0.5 (0.125-2)	25 (17-34)	0.5 (0.125-1)	Karatuna et al., 2021
MORU	65	6 (6-28)ᶜ	16 (1-64)	28 (16-31)	2 (0.5-4)	27 (6-30)	128 (0.5-128)ᵉ	NA	0.5 (0.5-16)	6 (6-34)	1 (0.5-32)
LOMWRU	63	25 (8-28)ᶜ	4 (2-64)	30 (23-31)	1 (0.5-4)	26 (17-28)	4 (2-128)ᵉ	NA	0.25 (0.25-4)	34 (26-40)	1 (0.25-1)
RDH	52	26 (6-29)ᶜ	2 (1-64)	32 (19-34)	0.5 (0.5-4)	28 (12-30)	2 (1-128)ᵉ	NA	0.5 (0.25-8)	32 (18-37)	1 (0.06-8)
TH	49	27 (22-29)ᶜ	4 (1-4)	30-32 (24-34)	0.5 (0.5-1)	27 (18-30)	4 (2-64)ᵉ	NA	1 (0.5-2)	36 (12-42)	1 (0.125-8)
IMB	37	24 (19-28)ᶜ	4 (0.5-8)	26,29 (18-32)	1 (0.5-8)	24 (19-30)	2 (2-128)ᵉ	NA	0.5 (0.125-2)	26 (6-40)	1 (0.125-2)
RKI	16	14 (12-23)ᶜ	4 (4-8)	21 (12-25)	1 (1-2)	20 (17-24)	4 (2-4)ᵉ	NA	0.5 (0.5-1)	10,13,20,25,28 (10-29)	0.5 (0.25-1)
PHAS	9	26 (23-27)ᶜ	2 (1-4)	28 (28-32)	1 (0.5-1)	26-27 (25-28)	2 (2-4)ᵉ	NA	0.25 (0.25-0.5)	20,24 (19-28)	1 (0.5-4)
Susceptibility breakpoint interpretation	CLSI	NA	≥ 32 (R)	NA	NA	NA	≥ 32/16 (R)	NA	≥ 16 (R)	NA	≥ 4/76 (R)
			16 (I)				16/8 (I)		8 (I)		NA
			≤ 8 (S)				≤ 8/4 (S)		≤ 4 (S)		≤ 2/38(S)
	EUCAST	< 18 (R)	> 8 (R)	< 24 (R)	> 2 (R)	< 22 (R)	> 8 (R)	< 23ᵅ (R)	> 2 (R)	< 17 (R)	> 4 (R)
		18-49 (SI)	0.001<(SI)≤8	NA		22-49 (SI)	0.001<(SI)≤8	23-49 (SI)	0.001<(SI)≤2	17-49 (SI)	0.001<(SI)≤4
		≥ 50 (S)	≤ 0.001 (S)	≥ 24 (S)	≤ 2 (S)	≥ 50 (S)	≤ 0.001 (S)	≥ 50ᵅ (S)	≤ 0.001 (S)	≥ 50 (S)	≤ 0.001 (S)
